# Supplementary material for: Extracellular vesicles carry SARS‐CoV‐2 spike protein and serve as decoys for neutralizing antibodies
Source: J Extracell Vesicles. 2021 Jun 18;10(8):e12112. doi: 10.1002/jev2.12112 (PMC8213968; doi:10.1002/jev2.12112)
Supplement: Supplementary file 6 — Supporting Information [file JEV2-10-e12112-s001.xlsx]

## Sheet: Sheet1
Framework Criteria	What to report	Please complete each criterion
1.1 Preanalytical variables conforming to MISEV guidelines.	Preanalytical variables relating to EV sample including source, collection, isolation, storage, and any others relevant and available in the performed study.	1,200,000 HEK293Ts were plated in 6-well dishes in 3 mLs of DMEM containing FBS. The following day, HEK293Ts were transfected with various plasmids using polyethylenimine (PEI). 48-hours post transfection, the EV-containing conditioned media was removed from the cells, clarified from cell debris by passing through a 0.45 µm filter, and immediately fixed in a 4% paraformaldehyde PBS/BSA solution. …
1.2 Experimental design according to MIFlowCyt guidelines.	EV-FC manuscripts should provide a brief description of the experimental aim, keywords, and variables for the performed FC experiment(s) using MIFlowCyt checklist criteria: 1.1, 1.2, and 1.3, respectively	1.1 Aim: to determine whether incorporation of SARS-CoV-2 spike-EGFP onto cellular derived EVs is occuring, and to determine if these same nanoparticles bear canonical markers of EVs. 1.2 keywords: SARS-CoV-2 Spike, EGFP, CD9, CD81, EV, extracellular vesicles. 1.3 variables: Cells were mock transfected (as a negative control), singly transfected with S-EGFP (2 µg), CD9-tagBFP2 (1 µg), or CD81-mRu…
2.1 Sample staining details	State any steps relating to the staining of samples. Along with the method used for staining, provide relevant reagent descriptions as listed in MIFlowCyt guidelines (Section 2.4 Fluorescence Reagent(s) Descriptions).	EV samples were not stained, but rather incorporated fluorescent proteins during their genesis.
2.2 Sample washing details	State any steps relating to the washing of samples.	Samples were not washed.
2.3 Sample dilution details	All methods and steps relating to sample dilution.	In order to avoid swarm detection, samples were diluted in PBS-/- until the event rate was less than 6,000 events per second.
3.1 Buffer alone controls.	State whether a buffer-only control was analyzed at the same settings and during the same experiment as the samples of interest. If utilized it is recommended that all samples be recorded for a consistent set period of time e.g. 5 minutes, rather than stopping analysis at a set recorded event count e.g. 100,000 events. This allows comparisons of total particle counts between controls and samples.	We did not run a buffer only control.
3.2 Buffer with reagent controls.	State whether a buffer with reagent control was analyzed at the same settings, same concentrations, and during the same experiment as the samples of interest. If used state what the results were.	We did not run a buffer only control, and we had no added reagents to use here.
3.3 Unstained controls.	State whether unstained control samples were analyzed at the same settings and during the same experiment as stained samples. If used, state what the results were, preferably in standard units.	We utilized EVs derived from 'mock-transfected' cells as an unstained control, as they will not contain any fluorescent proteins. Under the same fluorescence triggering, voltage, and time conditions as the other samples, on average the unstained EVs had a count of ~0.27 events s-1
3.4 Isotype controls.	The use of isotype controls is applicable to immunofluorescence labelling only. State whether isotype controls were analyzed at the same settings and during the same experiment as stained samples. If utilized, state which antibody they are matched to, the concentration used, and what the results were (Section 4.2, 4.3, 4.4). Due to conjugation differences between manufacturers if should be stated…	We did not use any antibodies in our experiments, thus we did not need any isotype controls.
3.5 Single-stained controls.	State whether single-stained controls were included. If used state whether the single-stained controls were recorded using the same settings, dilutions, and during the same experiment as stained samples and state what the results were, preferably in standard units (Section 4.2, 4.3, 4.4).	Single fluorescent controls were used for all tested fluorescent proteins (EGFP, tagBFP2, mRuby3). These controls were recorded using the same settings, dilutions, and during the same experiment as the co-fluorescent samples.
3.6 Procedural controls.	State whether procedural controls were included. If used, state the procedure and if the procedural controls were acquired at the same settings and during the same experiment as stained samples.	We did not use procedural controls.
3.7 Serial dilutions.	State whether serial dilutions were performed on samples and note the dilution range and manner of testing. The fluorescence and/or scatter signal intensity would ideally be reported in standard units (see Section 4.3, 4.4) but arbitrary units can also be used. This data is best reported by plotting the recorded number events/concentration over a set period of time at different sample dilution. T…	We did not perform serial dilutions on the samples. Instead, the event rate was limited to below 6,000 events per second.
3.8. Detergent treated EV-samples	State whether samples were detergent treated to assess lability. If utilized, state what detergent was used, the end concentration of the detergent, and what the results were of the lysis.	We did not treat our EVs with detergent.
4.1 Trigger Channel(s) and Threshold(s).	The trigger channel(s) and threshold(s) used for event detection. Preferably, the fluorescence calibration (Section 4.3) and/or scatter calibration (Section 4.4) should be used in order to report the trigger channel(s) and threshold(s) in standardized units.	Based on the unstained control (3.3), detection was simultaneously triggered on any of the following 3 channels: 488 nm laser EGFP channel (515/20), 405 nm laser BFP channel (450/50), and the 532 nm laser mRuby3 channel (610/20). This was done at a threshold of 200 arbitratry units for all 3 channels. The voltage of each channel was then altered to limit the events detected in the unstained contr…
4.2 Flow Rate / Volumetric quantification.	State if the flow rate was quantified/validated and if so, report the result and how they were obtained.	We did not determine flow rate.
4.3 Fluorescence Calibration.	State whether fluorescence calibration was implemented, and if so, report the materials and methods used, catalogue numbers, lot numbers, and supplied reference units for the standards. Fluorescence parameters may be reported in standardized units of MESF, ERF, or ABC beads. The type of regression used, and the resulting scatter plot of arbitrary data vs standard data for the reference particles …	BD rainbow fluorescent beads (cat# 556291) are used daily for fluorescence calibration by the Case Western Reserve University Cytometry and Imaging Microscopy Core.
4.4 Light Scatter Calibration.	State whether and how light scatter calibration was implemented. Light scatter parameters may be reported in standardized units of nm2, along with information required to reproduce the model.	We did not implement light scatter calibration.
5.1 EV diameter/surface area/volume approximation.	State whether and how EV diameter, surface area, and/or volume has been calculated using FC measurements.	We did not calculate EV diameter, surface area, or volume from FC measurements. We used other techniques to calculate EV diameter.
5.2 EV refractive index approximation.	State whether the EV refractive index has been approximated and how this was done.	We did not approximate EV refractive index.
5.3 EV epitope number approximation.	State whether EV epitope number has been approximated, and if so, how it was approximated.	we did not approximate EV epitope number.
6.1 Completion of MIFlowCyt checklist.	Complete MIFlowCyt checklist criteria 1 to 4 using the MIFlowCyt guidelines.	We have completed the attached checklist and are including it as a supplemental file.
6.2 Calibrated channel detection range	If fluorescence or scatter calibration has been carried out, authors should state whether the upper and lower limits of a calibrated detection channel were calculated in standardized units. This can be done by converting the arbitrary unit scale to a calibrated scaled, as discussed in Section 4.3 and 4.4, and providing the highest unit on this scale and the lowest detectable unit above the unstai…	We did not carry out these calibrations.
6.3 EV number/concentration.	State whether EV number/concentration has been reported. If calculated, it is preferable to report EV number/concentration in a standardized manner, stating the number/concentration between a set detection range.	EV numbers were reported and are stated within the figure 1 of the manuscript. The numbers in each quadrant represent the number of detectable fluorescent events within that quadrant that were detected during a 180 second acquisition window. Acquisition settings were maintained for all samples, including triggering threshold, voltages, and flow rate.
6.4 EV brightness.	When applicable, state the method by which the brightness of EVs is reported in standardized units of scatter and/or fluorescence.	We did not report the brightness of the EVs.
7.1. Sharing of data to a public repository.	Provide a link to the experimental data in a public data repository.	FCS files and the workspace file will be uploaded to FlowRepository and can also be obtained by contacting the corresponding author.
